# Supplementary material for: Targeted RNAseq Improves Clinical Diagnosis of Very Early-Onset Pediatric Immune Dysregulation
Source: J Pers Med. 2022 Jun 1;12(6):919. doi: 10.3390/jpm12060919 (PMC9224647; doi:10.3390/jpm12060919)
Supplement: Supplementary file 1 [file jpm-12-00919-s001.zip]

Archive with 2 entries (2 files):
- Figure S1.tiff
- Supplementary Table S1.xlsx
