# Supplementary material for: Targeted RNAseq Improves Clinical Diagnosis of Very Early-Onset Pediatric Immune Dysregulation
Source: J Pers Med. 2022 Jun 1;12(6):919. doi: 10.3390/jpm12060919 (PMC9224647; doi:10.3390/jpm12060919)
Supplement: Supplementary file 1 [file jpm-12-00919-s001.zip › Supplementary Table S1.xlsx]

## Sheet: gene coverage
Supplementary Table S1. Gene coverage for splicing analysis
hgnc_id	ensg_id	No. of splice junctions in main transcript	No. junctions: 75% of samples >=20 reads	Percent junctions: 75% of samples >=20 reads
ABCC2	ENSG00000023839	31	4	0.129032
ABCG1	ENSG00000160179	14	13	0.928571
ACD	ENSG00000102977	11	11	1
ACTG2	ENSG00000163017	8	0	0
ADA	ENSG00000196839	11	11	1
ADA2	ENSG00000093072	6	5	0.833333
ADAM17	ENSG00000151694	18	18	1
ADAR	ENSG00000160710	14	14	1
AICDA	ENSG00000111732	4	0	0
AIRE	ENSG00000160224	13	0	0
ALPI	ENSG00000163295	10	0	0
ALPK2	ENSG00000198796	12	0	0
ANKZF1	ENSG00000163516	13	12	0.923077
ARPC1B	ENSG00000130429	9	9	1
ATG16L1	ENSG00000085978	17	17	1
ATM	ENSG00000149311	63	62	0.984127
ATP6AP1	ENSG00000071553	9	9	1
ATP6AP1L	ENSG00000205464	3	0	0
BACH2	ENSG00000112182	8	8	1
BCL10	ENSG00000142867	2	2	1
BCL6	ENSG00000113916	9	9	1
BLNK	ENSG00000095585	16	12	0.75
BTK	ENSG00000010671	18	18	1
CARD11	ENSG00000198286	24	24	1
CASP8	ENSG00000064012	9	7	0.777778
CAT	ENSG00000121691	12	12	1
CBL	ENSG00000110395	15	15	1
CD163L1	ENSG00000177675	19	0	0
CD19	ENSG00000177455	14	13	0.928571
CD27	ENSG00000139193	5	5	1
CD33	ENSG00000105383	6	6	1
CD36	ENSG00000135218	13	13	1
CD3G	ENSG00000160654	6	6	1
CD40	ENSG00000101017	8	8	1
CD40LG	ENSG00000102245	4	4	1
CD55	ENSG00000196352	9	9	1
CD70	ENSG00000125726	2	0	0
CD79A	ENSG00000105369	4	4	1
CD79B	ENSG00000007312	5	5	1
CD81	ENSG00000110651	7	7	1
CDCA7	ENSG00000144354	9	6	0.666667
COL7A1	ENSG00000114270	117	0	0
CPZ	ENSG00000109625	10	0	0
CR2	ENSG00000117322	18	9	0.5
CRACR2A	ENSG00000130038	19	18	0.947368
CTLA4	ENSG00000163599	3	3	1
CUBN	ENSG00000107611	66	13	0.19697
CXCR2	ENSG00000180871	3	0	0
CXCR4	ENSG00000121966	1	1	1
CYBA	ENSG00000051523	5	5	1
CYBB	ENSG00000165168	12	12	1
DACT1	ENSG00000165617	3	0	0
DAP3	ENSG00000132676	12	12	1
DAPK2	ENSG00000035664	11	0	0
DCLRE1C	ENSG00000152457	13	13	1
DGAT1	ENSG00000185000	16	16	1
DGKQ	ENSG00000145214	22	20	0.909091
DKC1	ENSG00000130826	14	14	1
DNMT3B	ENSG00000088305	22	0	0
DOCK2	ENSG00000134516	51	51	1
DOCK8	ENSG00000107099	47	47	1
DUOX2	ENSG00000140279	33	0	0
ELF1	ENSG00000120690	8	8	1
EPCAM	ENSG00000119888	8	0	0
EPN1	ENSG00000063245	9	9	1
EPX	ENSG00000121053	12	0	0
ERBB2	ENSG00000141736	26	1	0.0384615
ERBB3	ENSG00000065361	27	0	0
ERBIN	ENSG00000112851	24	24	1
EVPL	ENSG00000167880	21	0	0
EXO1	ENSG00000174371	13	0	0
FAS	ENSG00000026103	8	8	1
FAT3	ENSG00000165323	1	0	0
FBXO11	ENSG00000138081	22	21	0.954545
FCN3	ENSG00000142748	1	0	0
FERMT1	ENSG00000101311	1	0	0
FLNA	ENSG00000196924	47	47	1
FNBP1	ENSG00000187239	16	13	0.8125
FOXN1	ENSG00000109101	1	0	0
FOXP3	ENSG00000049768	11	3	0.272727
G6PC3	ENSG00000141349	5	5	1
GATA2	ENSG00000179348	5	0	0
GNLY	ENSG00000115523	4	4	1
GUCY2C	ENSG00000070019	1	0	0
HACE1	ENSG00000085382	23	18	0.782609
HELLS	ENSG00000119969	21	9	0.428571
HPS1	ENSG00000107521	19	19	1
HPS4	ENSG00000100099	13	12	0.923077
HPS6	ENSG00000166189	1	0	0
HYOU1	ENSG00000149428	25	25	1
ICOS	ENSG00000163600	4	4	1
IFNL2	ENSG00000183709	1	0	0
IFNL3	ENSG00000197110	1	0	0
IGHM	ENSG00000211899	5	5	1
IGLL1	ENSG00000128322	1	0	0
IKBKG	ENSG00000269335	9	1	0.111111
IKZF1	ENSG00000185811	7	7	1
IL10	ENSG00000136634	4	2	0.5
IL10RA	ENSG00000110324	6	6	1
IL10RB	ENSG00000243646	6	6	1
IL12RB1	ENSG00000096996	16	15	0.9375
IL15RA	ENSG00000134470	6	4	0.666667
IL17RC	ENSG00000163702	18	3	0.166667
IL1RAP	ENSG00000196083	10	9	0.9
IL1RL1	ENSG00000115602	1	0	0
IL1RL2	ENSG00000115598	1	0	0
IL20RA	ENSG00000016402	1	0	0
IL21	ENSG00000138684	1	0	0
IL21R	ENSG00000103522	8	8	1
IL23R	ENSG00000162594	1	0	0
IL25	ENSG00000166090	1	0	0
IL2RA	ENSG00000134460	7	3	0.428571
IL2RB	ENSG00000100385	9	9	1
IL2RG	ENSG00000147168	7	7	1
IL3RA	ENSG00000185291	1	0	0
INO80	ENSG00000128908	35	34	0.971429
IRF2BP2	ENSG00000168264	1	1	1
ITCH	ENSG00000078747	24	24	1
ITGAD	ENSG00000156886	29	0	0
ITGB2	ENSG00000160255	15	14	0.933333
KARS	ENSG00000065427	13	13	1
KDM1B	ENSG00000165097	17	15	0.882353
KDM6A	ENSG00000147050	28	26	0.928571
KIF26A	ENSG00000066735	1	0	0
KMT2D	ENSG00000167548	53	53	1
KRAS	ENSG00000133703	4	4	1
LAG3	ENSG00000089692	7	4	0.571429
LAMA3	ENSG00000053747	1	0	0
LAMC2	ENSG00000058085	1	0	0
LAX1	ENSG00000122188	4	4	1
LCK	ENSG00000182866	12	12	1
LIG4	ENSG00000174405	1	0	0
LRBA	ENSG00000198589	57	54	0.947368
LRRC8A	ENSG00000136802	3	3	1
LRTM1	ENSG00000144771	1	0	0
LTBR	ENSG00000111321	9	9	1
LTF	ENSG00000012223	16	0	0
MALT1	ENSG00000172175	16	14	0.875
MAP3K14	ENSG00000006062	15	15	1
MASP2	ENSG00000009724	10	1	0.1
MEFV	ENSG00000103313	9	9	1
MERTK	ENSG00000153208	19	7	0.368421
MMP17	ENSG00000198598	9	6	0.666667
MMP28	ENSG00000271447	7	0	0
MOGS	ENSG00000115275	3	3	1
MS4A1	ENSG00000156738	6	6	1
MSN	ENSG00000147065	12	12	1
MVK	ENSG00000110921	10	4	0.4
NBN	ENSG00000104320	15	15	1
NCAM1	ENSG00000149294	19	0	0
NCF1	ENSG00000158517	10	9	0.9
NCF2	ENSG00000116701	14	14	1
NCF4	ENSG00000100365	9	9	1
NFAT5	ENSG00000102908	13	13	1
NFATC1	ENSG00000131196	9	8	0.888889
NFKB1	ENSG00000109320	23	23	1
NFKB2	ENSG00000077150	22	20	0.909091
NFKBIA	ENSG00000100906	5	5	1
NKAP	ENSG00000101882	8	8	1
NLRC3	ENSG00000167984	19	19	1
NLRC4	ENSG00000091106	8	0	0
NLRP1	ENSG00000091592	17	17	1
NLRP13	ENSG00000173572	1	0	0
NLRP4	ENSG00000160505	1	0	0
NLRP7	ENSG00000167634	1	0	0
NLRP8	ENSG00000179709	1	0	0
NOD2	ENSG00000167207	11	10	0.909091
NOM1	ENSG00000146909	10	9	0.9
NOX1	ENSG00000007952	1	0	0
NPC1	ENSG00000141458	24	24	1
ORAI1	ENSG00000276045	2	1	0.5
PARP4	ENSG00000102699	33	33	1
PCSK6	ENSG00000140479	21	0	0
PHLPP1	ENSG00000081913	16	7	0.4375
PI4KA	ENSG00000241973	54	54	1
PIK3CD	ENSG00000171608	23	23	1
PIK3CG	ENSG00000105851	10	9	0.9
PIK3R1	ENSG00000145675	15	15	1
PLA2G4A	ENSG00000116711	17	0	0
PLCG2	ENSG00000197943	32	32	1
PLEC	ENSG00000178209	31	30	0.967742
PLVAP	ENSG00000130300	5	0	0
POLA1	ENSG00000101868	36	16	0.444444
PPARGC1A	ENSG00000109819	1	0	0
PRKCD	ENSG00000163932	18	17	0.944444
PRKDC	ENSG00000253729	85	85	1
PSTPIP1	ENSG00000140368	14	14	1
PTEN	ENSG00000171862	8	8	1
PTPN11	ENSG00000179295	15	15	1
PTPRT	ENSG00000196090	1	0	0
RAC2	ENSG00000128340	6	6	1
RAG1	ENSG00000166349	1	0	0
RAG2	ENSG00000175097	1	0	0
RBCK1	ENSG00000125826	11	11	1
RET	ENSG00000165731	19	0	0
RIPK1	ENSG00000137275	10	9	0.9
RNF168	ENSG00000163961	5	5	1
RTEL1	ENSG00000258366	33	31	0.939394
SCGN	ENSG00000079689	1	0	0
SH2D1A	ENSG00000183918	3	3	1
SIGLEC1	ENSG00000088827	20	9	0.45
SIVA1	ENSG00000184990	3	3	1
SKIV2L	ENSG00000204351	27	27	1
SLC11A1	ENSG00000018280	14	14	1
SLC1A4	ENSG00000115902	7	7	1
SLC26A3	ENSG00000091138	1	0	0
SLC37A4	ENSG00000137700	11	3	0.272727
SLC5A1	ENSG00000100170	1	0	0
SLC9A3	ENSG00000066230	16	0	0
SLCO2A1	ENSG00000174640	1	0	0
SQSTM1	ENSG00000161011	7	7	1
STAT1	ENSG00000115415	24	24	1
STAT3	ENSG00000168610	22	22	1
STAT5B	ENSG00000173757	18	18	1
STIM1	ENSG00000167323	11	11	1
STK11	ENSG00000118046	9	9	1
STK11IP	ENSG00000144589	24	24	1
STK4	ENSG00000101109	10	10	1
STXBP2	ENSG00000076944	18	18	1
STXBP3	ENSG00000116266	18	18	1
SYK	ENSG00000165025	13	13	1
TBX1	ENSG00000184058	1	0	0
TCF25	ENSG00000141002	17	17	1
TCF3	ENSG00000071564	18	17	0.944444
TFRC	ENSG00000072274	18	17	0.944444
TGFB1	ENSG00000105329	6	6	1
TGFB2	ENSG00000092969	6	0	0
TGFBR1	ENSG00000106799	8	8	1
TGFBR2	ENSG00000163513	6	6	1
TGFBR3L	ENSG00000260001	5	0	0
TLR3	ENSG00000164342	4	0	0
TLR7	ENSG00000196664	2	2	1
TNFAIP3	ENSG00000118503	8	8	1
TNFRSF13B	ENSG00000240505	4	0	0
TNFRSF13C	ENSG00000159958	2	1	0.5
TNFRSF1B	ENSG00000028137	9	9	1
TNFSF12	ENSG00000239697	6	6	1
TPP2	ENSG00000134900	28	28	1
TRAC	ENSG00000277734	3	3	1
TRAF3	ENSG00000131323	10	9	0.9
TRIM22	ENSG00000132274	7	7	1
TRNT1	ENSG00000072756	7	4	0.571429
TTC37	ENSG00000198677	42	41	0.97619
TTC7A	ENSG00000068724	19	19	1
TTC7B	ENSG00000165914	19	3	0.157895
TTI1	ENSG00000101407	7	5	0.714286
TYK2	ENSG00000105397	24	24	1
UNC13D	ENSG00000092929	31	31	1
UNG	ENSG00000076248	6	2	0.333333
USO1	ENSG00000138768	23	23	1
USP4	ENSG00000114316	21	21	1
VAV1	ENSG00000141968	26	26	1
WAS	ENSG00000015285	11	11	1
WIPF1	ENSG00000115935	7	7	1
WNT2B	ENSG00000134245	1	0	0
XIAP	ENSG00000101966	6	6	1
ZAP70	ENSG00000115085	13	13	1
ZBTB24	ENSG00000112365	6	6	1
ZRSR2P1	ENSG00000212643	1	0	0
ZYX	ENSG00000159840	9	9	1
